# Supplementary material for: Visually-updated hand state estimates modulate the proprioceptive reflex independently of motor task requirements
Source: eLife. 2020 Mar 31;9:e52380. doi: 10.7554/eLife.52380 (PMC7108863; doi:10.7554/eLife.52380)
Supplement: Figure 2—source data 1. [file elife-52380-fig2-data1.txt]

Subject	Condition	BGA	SLSR	LLSR	PeakVelo	MovDur	EPmean	EPsd	VeloOnPtb
1	R0	0.829214378259217	1.76988287077134	1.75098363265766	2.23884252548218	962.521739130435	0.524972638358241	0.0141837858254872	2.36187096118927
2	R0	0.169934160240535	0.555335303251694	0.730357100502128	3.69218690872192	763.652173913044	0.534742912520533	0.0470021843584392	3.55804312229156
3	R0	0.991820115207439	1.51258250521756	2.99500720745686	3.37971731185913	756.08	0.514736828804016	0.0217843202872077	3.1082526922226
4	R0	0.733455066512156	0.677805438264962	2.00705252168219	2.84398594856262	818.090909090909	0.508079119703986	0.0226597339334637	2.77472790718079
5	R0	0.319677781291442	0.817598501013885	2.25774380937709	2.7184138584137	853.44	0.512905008792877	0.0186512726634303	2.54926254351934
6	R0	1.50738432051807	2.12601312066253	2.79227558674632	3.97289115905762	627.04	0.517081580162048	0.0362350890450752	3.62495722770691
7	R0	0.580973067564941	1.33559530070171	2.02383550045498	3.60939943313599	704.608695652174	0.521853827911875	0.0157371971583885	3.39071159362793
8	R0	0.781918909546594	1.55068766832121	2.01210096332068	3.41027263641357	831.75	0.527488395571709	0.0210001388821147	3.47792647838593
9	R0	1.42192015579674	2.33294073043698	2.69337861852715	4.51929608345032	637.333333333333	0.523065482576688	0.0332466055267153	4.04312637329102
10	R0	0.326154349744138	0.679079218956955	1.40679790223844	2.16619929790497	1003.28	0.524435822963715	0.0236718174931085	2.04746348381042
11	R0	0.420907351054909	0.616269296787818	1.36653029459757	2.79291716098785	851.36	0.509865219593048	0.0297687674038014	2.61748970548312
12	R0	0.500245528654191	0.762493627566341	1.16970887175558	2.91449042320251	831.52	0.51530250787735	0.0251249279545384	2.85543144226074
13	R0	0.747225782741555	0.908905265922033	1.27435967240272	5.13971504211426	664.8	0.518515086174011	0.0349357556097247	4.99168979644775
14	R0	0.627789887979416	1.17836860136011	2.74600811496415	4.95123998641968	707.583333333333	0.525211195151011	0.0190062400761051	3.8743622303009
15	R0	0.455816252257159	0.728940354142952	1.03513664772788	2.20315325260162	833.04	0.531713840961456	0.0231073284277563	1.63957259178162
16	R0	0.322756807839609	0.737233739180818	1.60062184992466	3.68465608596802	781.52	0.519104218482971	0.0198411659503679	3.32362284183502
17	R0	0.463066733600868	0.664777433147404	1.25962921780824	3.62170196533203	775.454545454545	0.511502580209212	0.0359037885449759	3.39213756720225
18	R0	0.325197707690138	0.494994000210526	1.09928867994009	2.75892642021179	841.416666666667	0.513408211370309	0.0273456228352595	2.54730143547058
1	R45	0.802219481305005	1.68681230216123	1.97421558046252	2.42983582019806	919.76	0.527597577571869	0.0230974199695884	2.2552801022927
2	R45	0.172043161419619	0.399396040584516	0.652278582242933	3.45885074615479	789.130434782609	0.5223940766376	0.0362130027835156	3.30206457138062
3	R45	0.816250037211339	1.35185102514139	2.89685694895131	3.21020924568176	791.76	0.521920788288116	0.024048594747908	3.15170469760895
4	R45	0.626201744529413	0.532876990978413	2.01407333295135	2.88699416160583	821.76	0.503483719825745	0.0249329443639302	2.74862386703491
5	R45	0.273482231088509	0.683810799561123	1.77818363490171	2.63799690723419	881.52	0.517767307758331	0.0282179001620436	2.39917892932892
6	R45	1.47135251503919	1.85296028988288	2.81027241470214	4.08020045280457	660	0.499482254981995	0.0251758327308081	3.71849503993988
7	R45	0.720454132121993	1.60972014603316	2.38098781724159	3.68968128204346	743.444444444445	0.504205293125576	0.0187580209580672	3.35340634822845
8	R45	0.719378749945449	1.59758468617981	1.71891609430567	3.3570183801651	922.72	0.532861306667328	0.0216925471155661	3.14666667938232
9	R45	1.45139402860959	2.50914304304317	2.26704700833077	4.61644943237305	656.695652173913	0.524938078030296	0.0231507955004119	3.99544899662336
10	R45	0.376223575343264	0.672643061319856	1.89335189150169	2.15819980621338	1162.56	0.523080470561981	0.0164151205976688	1.9540701007843
11	R45	0.30822334816129	0.318889753772981	1.43426420960773	2.85656318187714	841.904761904762	0.513000809011005	0.0211032106026283	2.82852717240651
12	R45	0.416977689859671	0.743497246776868	1.26252620636523	2.80363369464874	899.2	0.519104800224304	0.0332710057015202	2.46042545318604
13	R45	0.574779512677531	0.767513271676416	1.21515623127746	4.60372352600098	666.96	0.517750816345215	0.0249895669143479	4.49199661254883
14	R45	0.644236793542428	0.898402846653926	2.54820971438694	4.96977504730225	697.84	0.516181948184967	0.0212466261803234	3.99137581825256
15	R45	0.483993473682513	0.760860685770128	0.880108690433215	2.23167872428894	814.72	0.516979377269745	0.0249878090685184	1.534022745761
16	R45	0.322061311292908	0.427783714565353	1.41619798572508	3.47320126533508	812.64	0.507838509082794	0.0257053751809057	3.31357371330261
17	R45	0.39834606715114	0.585171539817716	1.06776751185418	3.63164096832275	775.12	0.50488269329071	0.035842939129666	3.7075935459137
18	R45	0.284921095786002	0.522898722543474	1.01943786547635	2.68216607093811	816.75	0.499548797806104	0.0268665068887881	2.62546713650227
1	R90	0.70577091412055	1.44700202728085	1.46818348836438	2.49532732486725	985.12	0.548420712947845	0.0209577835100834	2.24288452168306
2	R90	0.178180559678287	0.496509095796311	0.815875643370548	3.54018071174622	835.25	0.505085974931717	0.02577141064858	3.51870140822037
3	R90	0.814442045993622	1.23741744015393	2.55296623324202	3.19273014545441	781.363636363636	0.524878805333918	0.0139910885297072	3.36367628097534
4	R90	0.53375915159442	0.531208230153197	1.27167587970034	3.00545063018799	780.5	0.516928342481454	0.0332687227236302	2.88537813186645
5	R90	0.292374071955562	0.610538249117856	1.21408116700719	2.68100804328918	850.260869565217	0.524499641812366	0.023347196277857	2.57582337856293
6	R90	1.68373351689413	1.60891884973624	2.62450166870225	4.37822246551514	607	0.503591248393059	0.0259689808402477	3.75213316082954
7	R90	0.646143806986376	1.04144704693054	2.11932073426723	3.74473002433777	713.833333333333	0.525460268060366	0.0203312499486559	3.00076128045718
8	R90	0.558764130798568	1.18179202796899	1.60625049994065	3.30214044570923	929.083333333333	0.535749420523643	0.0261117265536908	2.95502902702852
9	R90	1.2616513594913	2.39703955664201	1.93683391211978	4.48428691864014	654.434782608696	0.508201891961305	0.0357410267082976	4.03651532173157
10	R90	0.301132803758244	0.469412196366102	1.77073452484084	2.24271637916565	1148.96	0.523987648487091	0.0238147507618069	2.12490435123444
11	R90	0.316067124017727	0.394141640265862	0.892040744260178	2.84191534042358	907.36	0.533126773834228	0.0392799439996292	2.8634489774704
12	R90	0.501726116050378	0.739052796028271	1.22741397924662	2.84722256660461	829.36	0.530256478786469	0.0282154714209077	2.71588349342346
13	R90	0.558445345128634	0.745504625960227	0.948144316607853	5.39397807121277	625.636363636364	0.517779580571435	0.036236412325143	4.73940576076508
14	R90	0.694834206507664	0.684705282146673	2.01835270763562	4.9869099521637	642.75	0.510206619898478	0.0206958504896397	4.15024874687195
15	R90	0.372476882935776	0.672997601431711	0.770158484357036	2.23891125679016	793.217391304348	0.535250915133435	0.0180073507906508	1.50971167761347
16	R90	0.232029167488453	0.376790337819142	1.05356789839703	3.27886403083801	868.608695652174	0.534777908221535	0.0170251081075245	2.95785545825958
17	R90	0.488911614922689	0.775716990570753	1.00927334039579	3.56952268600464	739.04	0.546821410655975	0.0405104012619621	3.47799213727315
18	R90	0.261346678070372	0.517955424889537	0.976604232472955	2.65233916759491	795.36	0.519590208530426	0.0276603976331057	2.50588386754195
1	R135	0.908671634500613	1.66127723200993	1.60077948620023	2.55331573486328	891.083333333333	0.526706839601199	0.0237786011298303	2.66128708839417
2	R135	0.202814984462277	0.520659640364901	0.774350676634344	3.68084241867065	832.583333333333	0.517552147308985	0.0367477556230724	3.63770307540894
3	R135	0.765759248983789	1.42594515522233	2.32768630835984	3.29256748199463	757.913043478261	0.525060542251753	0.0303104434595547	2.95556602478027
4	R135	0.636723680841232	0.698057667592053	1.56379395371065	2.84454655647278	788.083333333333	0.504976478715738	0.0231500720914943	2.86196828842163
5	R135	0.267288303699287	0.624308901017302	1.58326832706422	2.55041198253632	849.913043478261	0.516535209572833	0.0352507619429622	2.29341413021088
6	R135	1.52451909104483	2.26607327248807	2.01607417477292	4.28466141700745	587.2	0.52058678150177	0.043671470530501	3.80187242984772
7	R135	0.617594668356612	0.982279590845738	1.58216318001583	3.8139169216156	793.68	0.52009518623352	0.0409582607021192	3.19465087850889
8	R135	0.66185926058429	1.30036585175149	1.311295245911	3.41177515029907	844.916666666666	0.512323836485545	0.0268771671153475	3.14924117088318
9	R135	1.49595062981953	2.50478534496933	1.9904922157516	4.21313244819641	701.92	0.521556601524353	0.0294028500228028	4.29475321769714
10	R135	0.334758315129339	0.617725136701421	1.48727114944764	2.25549678325653	1015.6	0.521244764328003	0.0235775761269702	2.14039525747299
11	R135	0.388146975153271	0.32918897903455	0.818782915527438	2.70942023277283	890.909090909091	0.541857627305118	0.0332537480409357	2.69851822157701
12	R135	0.425956143603976	0.652702302732767	0.83962791447487	2.96734572410583	860.25	0.520624039073785	0.0316010154408351	2.5584702839454
13	R135	0.63318076646939	0.708727962357143	0.906311295728889	5.51950157165527	682.608695652174	0.527955729028453	0.0424898221353132	5.43274720509847
14	R135	0.554181439979084	0.617803838317152	1.76274779671988	4.62275712966919	779.913043478261	0.508098397565925	0.0332415168221123	3.89228764305944
15	R135	0.423152575605576	0.619445765464427	0.740727917609837	2.19020380496979	805	0.530432999134064	0.0203897109096459	1.70781133651733
16	R135	0.264451839556378	0.443570279796229	0.878775862147551	3.15179144859314	923.44	0.524922182559967	0.0393138295596398	3.43347781181335
17	R135	0.519953139001555	0.738500425443153	0.863268530290037	3.3305622459203	882.75	0.513099345068137	0.0382606140847892	3.46688921252886
18	R135	0.309916446109683	0.472918312228759	0.974796444832892	2.60947896003723	830.434782608696	0.514554850433184	0.032761282133085	2.57333074092865
1	R180	0.776169942428927	1.52832602217879	1.49280656030653	2.38892178535461	868.47619047619	0.535880557128361	0.0206585124352841	2.20260744810104
2	R180	0.233653058213198	0.515693595484682	0.913965967990202	3.79812277793884	762.272727272727	0.523640987547961	0.0413319926358258	3.5328077233356
3	R180	0.895447901476559	1.4557810660283	2.41643233714882	3.16710374832153	785.44	0.529117360115051	0.0312427343987737	2.98761836528778
4	R180	0.705096788723909	0.814806675494188	1.51872339898966	2.77791403770447	763.391304347826	0.50700039708096	0.0291461130041031	2.79054609298706
5	R180	0.273141603294153	0.561415097342613	1.42470754442865	2.53995773792267	848.181818181818	0.520519234917381	0.0447804727442786	2.40970753192902
6	R180	1.77407778870654	2.10139617170215	2.27510630286611	3.95400089263916	641.666666666667	0.500713154673576	0.0358751087125996	3.30812983989716
7	R180	0.62090085909638	1.17356398101392	1.56984880586712	4.00014484405518	708.8	0.509348607063293	0.0292265348276614	3.41282713890076
8	R180	0.621438753924922	1.26118097143106	1.23502192828818	3.21701392173767	877.2	0.525665895938873	0.0230084846239637	3.1544451379776
9	R180	1.45502651328943	2.49740657529759	1.9892256291097	4.56424446105957	670.272727272727	0.529113639484752	0.0428021757351815	4.0594237613678
10	R180	0.246685328526022	0.571990907143454	1.33987033041758	2.22176473140717	1076.4347826087	0.537522360034611	0.0266566183308594	2.08875160631926
11	R180	0.325792870057957	0.498583002658291	0.764599333656764	2.65902270317078	896.95652173913	0.530780512353648	0.0450362384441515	2.38541037559509
12	R180	0.463576525687464	0.785643983368534	1.01494477500268	2.88769341468811	845.28	0.497838349342346	0.0404648357192822	2.69652730723222
13	R180	0.524191201442734	0.501772906986865	0.813304287297317	5.13281526565552	757.826086956522	0.522292893865834	0.0407036882753275	5.22379684448242
14	R180	0.567156274999593	0.833795870601423	1.69784133499779	4.88227129936218	744.083333333333	0.514445503552755	0.0255092562248691	4.1399423789978
15	R180	0.413851267967878	0.579741526518821	0.760148248819229	2.12844508171082	789.2	0.522407739162445	0.0236837532225102	1.55345672369003
16	R180	0.295803662606072	0.497157456107985	1.08562719931764	3.33440071105957	887.913043478261	0.529817630415377	0.0229934965398811	3.16992066383362
17	R180	0.539028338596344	0.912248085897288	0.953811377026522	3.43071078300476	849.083333333333	0.499698281288147	0.0410925993877367	3.47003923416138
18	R180	0.277958818074584	0.575076558401006	0.856842272570323	2.51562235832214	799.833333333333	0.49515800178051	0.0255592417186704	2.42245074458744
