# Supplementary material for: Visually-updated hand state estimates modulate the proprioceptive reflex independently of motor task requirements
Source: eLife. 2020 Mar 31;9:e52380. doi: 10.7554/eLife.52380 (PMC7108863; doi:10.7554/eLife.52380)
Supplement: Figure 4—source data 1. [file elife-52380-fig4-data1.txt]

Subject	Condition	BGA	SLSR	LLSR	PeakVelo	MovDur	EPmean	EPsd	VeloOnPtb
1	NS	0.503553583121075	0.832814641373239	1.20813497614599	1.70838373488393	868.5	0.397708592670304	0.0178091848567853	1.77632533311844
2	NS	0.375583942182922	0.673210336690693	1.04230821300974	2.41274236951556	715.428571428572	0.389453291893005	0.0212387490355985	2.30944059292475
3	NS	0.518592885677943	1.33695628754704	1.50373027779198	2.38590270110539	794.8	0.406367332594735	0.0437812000217453	2.24379100898902
4	NS	0.462955763907191	1.41877083054973	1.26119848889615	2.15930880109469	742.277777777778	0.404523957106802	0.0278578807147481	1.94097725391388
5	NS	0.253904396855929	0.551746918427343	1.04764025133982	3.54127156734467	716.514285714286	0.400775219712939	0.0519820516524753	3.13205660879612
6	NS	1.08355904204597	2.84733784949385	1.68512937289127	3.9507263302803	548.914285714286	0.420391195161002	0.0504548610253819	3.31815667774366
7	NS	1.13283306155518	1.30470247975549	2.14038955086498	2.17550714697157	732.705882352941	0.390728673514198	0.0265862710595329	1.96624716845426
8	NS	0.187324910281854	0.540218111073452	0.898110974120148	2.28989106224429	737.161290322581	0.399396986730637	0.0352744557599983	2.17318315804005
9	NS	0.928034894576942	0.952296769977312	2.09809413586428	3.15957947338329	666.529411764706	0.39357082808719	0.0108317302267966	2.99341040307825
10	NS	0.404999714267378	0.656096173264063	0.761100674331294	1.72617839063917	942.742857142857	0.39281222479684	0.0178618899810755	1.62493634720643
1	NH	0.424441069407691	0.722443740462099	0.993499125253768	1.79790889494347	844.181818181818	0.365814145767328	0.0476677102882323	1.75728254091172
2	NH	0.397251186455971	0.660341548672164	1.1007936525824	2.52019157674578	660.777777777778	0.3772385103835	0.0325683261333119	2.31859043370123
3	NH	0.487045998992751	1.31967166758534	1.15423927996562	2.31272954907682	723.117647058823	0.352371361544904	0.0894902024684542	2.10220378885667
4	NH	0.320798669034223	0.965282258176016	1.01376278753513	2.16947179129629	711.757575757576	0.347568401333057	0.0616577015070271	2.05594567630602
5	NH	0.203707066020502	0.604863113827166	1.00965067009933	3.35019571251339	699.485714285714	0.364231068321637	0.0813465373415062	3.10279089212418
6	NH	1.05581240214727	2.76651998196901	1.42058725939522	3.98776298250471	548.971428571428	0.41196277652468	0.0543857179577785	3.41620310147603
7	NH	1.16667204150832	1.43673647096222	2.08062154812603	2.34524137833539	662.242424242424	0.341659697167801	0.0513675012215175	1.83315782000621
8	NH	0.171968123801556	0.478559288830297	0.85495479991479	2.12930035591125	732.424242424242	0.37468565232826	0.0458944408941268	1.88732066253821
9	NH	0.7967198686133	0.883614675948442	1.65246087076872	3.13861859928478	592.848484848485	0.372438911235694	0.0350318123184999	3.01213001211484
10	NH	0.451728845829387	0.630557322510095	0.598816488186813	1.7336575753159	872.555555555556	0.35504751238558	0.0417711824227113	1.59202832976977
1	MS	0.460449168341133	0.677049535607493	0.861279583031755	1.78938840666125	862.387096774194	0.389383075698729	0.0217919182125751	1.68563151927221
2	MS	0.285741408945859	0.46410758938673	0.831401064263654	2.41492409055883	707.454545454545	0.38999856782682	0.0353541583892508	2.29108101129532
3	MS	0.508652252917341	1.28634259336502	1.13531674598771	2.53187487183937	765.470588235294	0.445282904540791	0.0625894672587982	2.56015946964423
4	MS	0.312861274600019	1.08907209804215	1.00010227597357	2.13948613736365	798.171428571428	0.420174823488508	0.0328116538977878	1.9707490476695
5	MS	0.223655152181022	0.637278243455441	0.706340534126662	3.72314090588514	659.375	0.427067378535867	0.0810552609125796	3.60130362212658
6	MS	1.36699564055441	2.71258370933319	1.55618452250305	3.96765600551258	546.606060606061	0.454348623752594	0.0317700548279314	3.28293607545936
7	MS	1.62047656800587	1.78339395126002	2.31210148692105	2.05501279686437	781.212121212121	0.396187724489154	0.0375896584149131	1.98011178861965
8	MS	0.161363119862966	0.429196525876585	0.781455205859577	2.06990148339953	788.685714285714	0.42696304661887	0.0401334650272326	1.99865366021792
9	MS	0.74969744829932	0.959298330538876	1.64691747501612	2.94491471666278	687.393939393939	0.391147720091271	0.027342350141479	2.86785180672355
10	MS	0.355801264590127	0.562536689803248	0.578869506244694	1.69975268159594	980.4	0.392112563337599	0.017649357670997	1.60875621686379
1	MH	0.418685061226976	0.588963418134797	0.725714181457518	1.77339156596891	898.387096774194	0.39418601797473	0.0506876760311944	1.77663062867664
2	MH	0.275416922364436	0.508272738872459	0.710620834515229	2.52152135792901	685.058823529412	0.382384742007536	0.0458748419692848	2.21751669545968
3	MH	0.562443261940665	1.25353262375825	1.08392684430889	2.56381777228995	716.457142857143	0.407341947725841	0.0963663352071722	2.43691363930702
4	MH	0.271201009264199	0.765705839029948	0.859101441722645	2.07091622220145	812.111111111111	0.431720129317707	0.0745994297530002	2.04584831776826
5	MH	0.342229319627918	0.709590243160963	0.741601953710506	3.55086426271333	690.914285714286	0.420879193714687	0.100237080769985	3.36992574731509
6	MH	1.25312474521412	2.64491832142889	1.23127536782945	3.97004011098076	568.058823529412	0.441059328177396	0.0607426233678104	3.47091098626455
7	MH	1.33885848926854	1.79206733351993	2.04909096076492	2.10913888386318	709.085714285714	0.393454948493413	0.0752921456584549	1.8224863798722
8	MH	0.158290158588236	0.477767241176408	0.763765277280381	2.02552162276374	772.333333333333	0.40397410094738	0.0653546617697697	1.94906795024872
9	MH	0.788812870359878	0.949149114884898	1.430192103911	2.90630784299639	646.457142857143	0.414401805400848	0.06973478369053	2.84475769599279
10	MH	0.364633190485195	0.561599124978087	0.483746462310756	1.63061871131261	980.944444444444	0.39612685640653	0.0583508714292484	1.5794156541427
