# Supplementary material for: Visually-updated hand state estimates modulate the proprioceptive reflex independently of motor task requirements
Source: eLife. 2020 Mar 31;9:e52380. doi: 10.7554/eLife.52380 (PMC7108863; doi:10.7554/eLife.52380)
Supplement: Figure 5—source data 1. [file elife-52380-fig5-data1.txt]

Subject	Condition	BGA	SLSR	LLSR	PeakVelo	EP_Var	MaskDur
1	Baseline	1.20171296205092	1.6025699602961	2.49830451046823	3.21184789058235	0.0410838790378895	0
2	Baseline	1.20232539691912	1.67735706606247	2.19823664736409	2.30595540338092	0.0210308128430351	0
3	Baseline	0.447569861007345	0.836487211612613	1.27058160212658	4.08874590777689	0.0524451679618429	0
4	Baseline	2.12949301655443	2.31169026126176	2.28500116078379	2.5697180794345	0.0126795396650662	0
5	Baseline	0.74040380656875	1.24670016465924	1.27647541717774	3.46094443400701	0.0324008570886974	0
6	Baseline	1.21339615346213	1.7631467271216	1.73204307219925	3.52410152223375	0.054558921555878	0
7	Baseline	1.5648388811327	2.37324994072551	1.60635373136956	3.21161751242148	0.0267275451229101	0
8	Baseline	0.965203022822292	1.79613717085311	1.39963353252372	2.37754809194141	0.0198076192036469	0
9	Baseline	1.13520213060886	1.50095457864179	1.82715496380072	3.11304648717244	0.0366038836386316	0
10	Baseline	1.37811216914345	2.06922095009623	1.44874519937795	3.76035726732678	0.0293403172444614	0
1	Short	0.953485436643597	1.48304087765436	2.18200584068851	3.29979385270013	0.0706237644145097	89.3333333333333
2	Short	1.10086218848349	1.44905382147459	1.5036793741499	2.40265754196379	0.0303625727221492	113
3	Short	0.510831182214339	0.927623966406007	1.21901397359649	4.35520435704125	0.0390128996478923	60
4	Short	2.04283435494732	2.30893793367182	2.2612923299658	2.57578242156241	0.0391312213897913	119.583333333333
5	Short	0.572475592558854	1.19655903692787	1.21016801695046	3.51204363505046	0.0440277887230345	59.75
6	Short	1.28575993640543	1.74717261365286	1.81194425920911	3.51604894134733	0.0628929761418505	60.8333333333333
7	Short	1.44420915896781	2.17866440368033	1.31304873387768	3.1801420185301	0.0412895492296032	75.3333333333333
8	Short	0.990752624164676	1.60926799341472	1.42268472073658	2.43180972999997	0.0360350261207115	120.416666666667
9	Short	1.11056266191988	1.66227792385095	1.75266937297808	3.26396488481098	0.0442502835699497	68
10	Short	1.44839101409229	1.95116171430246	1.65967451503165	3.76441497272915	0.0425930019477144	55.9166666666667
1	Middle	1.04683125734614	1.45143008562346	1.93633179331553	3.36998032199012	0.0685277392858922	193.916666666667
2	Middle	0.814949120922084	1.39158862329176	1.38554157536112	2.38300287061267	0.0333270823973922	253.75
3	Middle	0.464398191287501	0.708930939666301	0.905752429078533	4.33329892158508	0.071251320431786	124.782608695652
4	Middle	2.19887774276886	2.16822580907978	2.16971050821649	2.62974480125639	0.0457508537952366	233.583333333333
5	Middle	0.718247236567608	1.06120810734309	1.06634303083512	3.53483762343725	0.0533247031269672	154.833333333333
6	Middle	1.43668480500517	1.76628652420974	1.66096422882669	3.39840606186125	0.0754940210910045	152.5
7	Middle	1.28221119324389	1.90637216397306	1.45416901674013	3.18986771504084	0.0453497493084975	176.166666666667
8	Middle	0.845471675272539	1.60199697893603	1.56882421951312	2.44937754670779	0.0499324853257092	238.916666666667
9	Middle	1.14528400852097	1.69929048396002	1.79724517868464	3.17036552561654	0.0470256524493249	162.416666666667
10	Middle	1.43496528267992	2.05748064948262	1.37349544201643	3.81769828001658	0.0536315199093349	145.333333333333
1	Long	1.00949135762403	1.3180096463259	1.68323303538576	3.22330654991998	0.0606527635055023	347.333333333333
2	Long	0.859273253298732	1.18587356620521	1.26095258283573	2.24157060848342	0.039165100244309	468.5
3	Long	0.463416226858018	0.894704953427739	1.11326549211016	4.48261202043957	0.0636780662578286	286.833333333333
4	Long	2.03005444079412	2.26191256164629	2.15105542610757	2.60387341512574	0.0435327205941017	405
5	Long	0.550838721731856	0.992371601330175	1.01417670182492	3.45021923383077	0.0514550880907584	277.5
6	Long	1.30551507962479	1.86336325747214	1.464032225444	3.46516047583686	0.0771248083841851	290
7	Long	1.38673586753451	2.11834486194185	1.40728293639284	3.21529776520199	0.0526882796183085	328.583333333333
8	Long	0.854164542770814	1.79225402318064	1.47377934173378	2.32754494415389	0.0527158745758352	421.25
9	Long	1.06843497260247	1.83960224129018	1.71966456098905	3.23516041040421	0.0451028594485262	292.666666666667
10	Long	1.24592725551687	1.80120464371641	1.26722381455863	3.96667827500237	0.0612387815840947	265.5
