# Supplementary material for: Visually-updated hand state estimates modulate the proprioceptive reflex independently of motor task requirements
Source: eLife. 2020 Mar 31;9:e52380. doi: 10.7554/eLife.52380 (PMC7108863; doi:10.7554/eLife.52380)
Supplement: Figure 8—source data 1. [file elife-52380-fig8-data1.txt]

Subject	Condition	Acc_latency	Fl_latency	Ex_latency	Fl_VR	Ex_VR	BGA	SLSR	LLSR	PeakVelo	MovDur	EPmean	EPsd	VeloOnPtb
1	Normal	150	173	133	0.0633782651176755	0.0756473927924476	0.221797345036704	0.367753519082953	1.60385165195628	2.09172546863556	661.5	0.40310075879097	0.0279146361567194	1.04811236147697
2	Normal	158	132.5	137	0.149922394563679	0.0979780639290633	0.283304008797214	0.47172705266234	1.11003821298781	1.84019565582275	696.636363636364	0.397967574271289	0.0315372614015608	1.33737324292843
3	Normal	166	137.5	134.5	0.122374341412296	0.157239792450574	0.341984925978805	0.560545135940157	0.698293460911042	2.15610483646393	617.739130434783	0.408167328523553	0.0352791682649165	1.42568583213366
4	Normal	164	133.5	133	0.648121343004341	0.149425541999221	1.05554698985805	1.65251668602091	2.59791215387665	2.55748814582825	505.4	0.417801773548126	0.0522934123524097	1.68766644100348
5	Normal	142	143	141.5	0.626734215140415	0.0958040383549438	0.772258821564071	1.1111003732721	1.89717423003193	2.75951539993286	507.28	0.397163683772087	0.0615032798174385	1.60197078723174
6	Normal	148	116	126	0.253578591895449	0.389112516224773	0.153026243292972	0.501609601354291	0.869251797867602	2.1614744758606	631.047619047619	0.388979233446575	0.0408596103640694	1.36831842019008
7	Normal	170	121	122	0.35245094587806	0.0947644933840344	0.516695414107077	0.876271786365409	1.34661723277752	2.36727084636688	576.111111111111	0.433050533135732	0.052174960475341	1.59349591915424
8	Normal	190	156	208	0.0305895286762938	0.00347838948051625	0.106499907354144	0.150014934516511	0.337178531697421	2.63674242973328	507.130434782609	0.422797107178232	0.0504304834475172	1.78885429382324
1	Mirror	192	238	211.5	-0.0288527017357524	0.00463789157208559	0.20864747701045	0.383381453828114	1.19173228330343	2.03711054722468	672.823529411765	0.451909454429851	0.0578788918753048	1.19502422461907
2	Mirror	220	194.5	201	-0.0173325723041434	-0.0082294768271689	0.317693769496979	0.472197672175092	0.671168616345524	1.92371785144011	653.363636363636	0.414955664764751	0.0481039312316388	1.37440715233485
3	Mirror	230	202	204.5	-0.0165978776662754	-0.0621235989648986	0.250452696966082	0.368027264442718	0.487826494702952	2.02702595293522	641.1	0.428256052732468	0.0447913639331796	1.48238903532426
4	Mirror	224	172.5	233	0.0229549603417438	-0.0295936575076687	0.889602067623582	1.47217348088139	1.74660754777764	2.49793208071164	557.36	0.467549338340759	0.0569043321121385	1.98171081625182
5	Mirror	204	239.5	203.5	-0.0100154773951093	-0.0313508905123701	0.514973210620193	0.886339714678333	1.14994845408881	2.52459526062012	564.142857142857	0.434310646993773	0.0544447840541674	1.79346842601381
6	Mirror	182	140	164.5	0.0640494607301326	0.0349255693194062	0.125365046070971	0.364369158007674	0.843953394912319	2.05923359308924	685.851851851852	0.443049826003887	0.0490213467918953	1.50555272914212
7	Mirror	232	197.5	234	0.032771536406848	-0.0185048844961901	0.535867936207868	0.928325890178769	0.909141881311367	2.85117134877614	516.518518518518	0.426696695663311	0.0542186383502445	1.4121485694691
8	Mirror	212	249	248.5	-0.000935900049122668	-0.0109651956291215	0.137250380258603	0.174958380293103	0.254684877414635	2.70265848296029	541.925925925926	0.426356061741158	0.0641559578778406	1.85462358925078
1	Pro	162	149	135.5	0.194904336244528	0.151452077155641	0.483566276563011	0.637802665233876	1.32193598918853	2.74769965807597	487.428571428571	0.404972317672911	0.0238122632310978	1.39393077045679
2	Pro	160	125	127.5	0.305839650986853	0.231777313036202	0.263473129120309	0.537194032055151	1.22537064902873	2.27239805956682	586.95652173913	0.403370416682699	0.0315250339151066	1.54806985209386
3	Pro	180	131.5	139.5	0.108755003206215	0.10969157761686	0.244009435972766	0.50708423965675	0.775921340570794	2.22078502674898	596	0.418522526388583	0.0378523762735451	1.70253764589628
4	Pro	158	129.5	133	0.500370208048661	0.273889553381439	0.984343796887462	1.41417912109096	1.93188575769403	2.95952959855398	466.608695652174	0.423588833083277	0.0414821709769331	1.85701280335585
5	Pro	166	120	139.5	0.495851118250724	0.172043142570358	0.453174260332883	0.91242949874611	2.2323417482549	1.92761871218681	673.52380952381	0.406733115514119	0.0488329820070973	1.24576466220121
6	Pro	162	129.5	121.5	0.180516554825459	0.46158600201516	0.158346944357645	0.510995415501605	0.899062559743816	2.25552154580752	625.130434782609	0.404293669306714	0.0374879004052295	1.58304560184479
7	Pro	148	131	125	0.348717394147548	0.139679216913447	0.6274247581127	0.945906951752559	1.34512337514633	2.49035649498304	580.315789473684	0.410440137511805	0.0218267260415232	1.71014832953612
8	Pro	184	184.5	250	0.0144197830204943	0.0209723506286528	0.122897095532929	0.148414100426072	0.33887952889104	2.60570689042409	524.434782608696	0.426836241846499	0.0372690443866064	1.61336007172411
1	Anti	240	205	200	0.111507386958705	-0.046986814516682	0.434604567737991	0.788750925105971	1.19639363486211	2.82578979929288	504.909090909091	0.440139318054373	0.0332165070009347	1.50752636914452
2	Anti	222	187	181	-0.0518981375687102	-0.0461750998271996	0.302948497426588	0.468248963826761	1.20572461462674	2.31848722696304	570.833333333333	0.388736744721731	0.0285084744087581	1.39538831760486
3	Anti	246	241.5	182	-0.0595552333212506	-0.015808621829405	0.3352828604765	0.600718679536613	0.959068447169563	2.31540378431479	592.666666666667	0.420203313941047	0.030382062427325	1.63295347988605
4	Anti	298	326	273.5	-0.159489999884405	-0.154942201588814	1.08939630099882	1.46972121076846	1.90121861996912	3.07427807648977	460.363636363636	0.443564295768738	0.0314785505718717	2.2302574644918
5	Anti	232	180	193.5	-0.28365973186966	-0.0616724132051544	0.543240077916258	1.16825880661503	2.44845354171805	1.9187401731809	680.090909090909	0.410484582185745	0.0253178545491944	1.27304293960333
6	Anti	260	276.5	207	-0.0247648655270942	-0.153200177118936	0.127265213941311	0.356286455047201	0.778753680782027	2.196103622516	635.888888888889	0.394135349326664	0.0525606589227948	1.30368897744587
7	Anti	268	236.5	244	-0.142073071830709	-0.0560571351409325	0.483453736040857	0.924319262901028	1.35473268968031	2.43852871159712	549	0.402975047176534	0.0423098179983306	1.74029304335515
8	Anti	280	221	289.5	-0.02273632131251	0.00532382509722983	0.146210135235134	0.159727993557135	0.327880230627673	2.61263366540273	534.333333333333	0.435340667764346	0.057268456180594	1.70401587585608
